# Supplementary material for: Effect of PDCA cycle on critical value management in primary healthcare institutions: an interrupted time series study
Source: Front Health Serv. 2026 Apr 2;6:1745945. doi: 10.3389/frhs.2026.1745945 (PMC13083069; doi:10.3389/frhs.2026.1745945)
Supplement: Supplementary file 1 [file table1.xlsx]

## Sheet: Supplementary Table 1
time_index	month	intervention	post_trend	numerator	denominator	rate	log_denominator
1	10	0	0	1183	1253	0.944134	3.09795
2	11	0	0	1112	1197	0.928989	3.07809
3	12	0	0	1128	1185	0.951899	3.07372
4	1	0	0	1096	1168	0.938356	3.06744
5	2	0	0	981	1040	0.943269	3.01703
6	3	0	0	1132	1192	0.949664	3.07628
7	4	0	0	1023	1111	0.920792	3.04571
8	5	0	0	1065	1164	0.914948	3.06595
9	6	0	0	1010	1061	0.951932	3.02572
10	7	0	0	1100	1181	0.931414	3.07225
11	8	0	0	1182	1275	0.927059	3.10551
12	9	0	0	1222	1289	0.948022	3.11025
13	10	1	1	1273	1306	0.974732	3.11594
14	11	1	2	1166	1193	0.977368	3.07664
15	12	1	3	1289	1321	0.975776	3.1209
16	1	1	4	1211	1228	0.986156	3.0892
17	2	1	5	981	993	0.987915	2.99695
18	3	1	6	1188	1204	0.986711	3.08063
19	4	1	7	1066	1072	0.994403	3.03019
20	5	1	8	1042	1044	0.998084	3.0187
21	6	1	9	1154	1159	0.995686	3.06408
22	7	1	10	1147	1150	0.997391	3.0607
23	8	1	11	1176	1180	0.99661	3.07188
24	9	1	12	1170	1174	0.996593	3.06967
